# Supplementary material for: Harnessing the Antioxidative Potential of Dental Pulp Stem Cell-Conditioned Medium in Photopolymerized GelMA Hydrogels
Source: Biomater Res. 2024 Sep 17;28:0084. doi: 10.34133/bmr.0084 (PMC11406670; doi:10.34133/bmr.0084)
Supplement: Supplementary 1 — Figs. S1 to S5 Table S1 [file bmr.0084.f1.zip]

Archive with 3 entries (3 files):
- BMR_Licence Merged.pdf
- Supporting information Figures.docx
- Table S1.xlsx
